# Supplementary material for: Integrated single-cell and bulk RNA sequencing analyses reveal a prognostic signature of cancer-associated fibroblasts in head and neck squamous cell carcinoma
Source: Front Genet. 2022 Dec 8;13:1028469. doi: 10.3389/fgene.2022.1028469 (PMC9775281; doi:10.3389/fgene.2022.1028469)
Supplement: Supplementary file 1 [file Table2.XLSX]

## Sheet: SMA_lowvshigh
Gene	Cytoband	(A) HIGH	(B) LOW	Log Ratio	p-Value	q-Value	Enriched in
CUL3	2q36.2	25 (9.96%)	2 (0.80%)	3.64	1.653e-06	0.0186	(A) HIGH
SPATA16	3q26.31	76 (30.28%)	33 (13.15%)	1.2	2.196e-06	0.0186	(A) HIGH
OPA1	3q29	73 (29.08%)	31 (12.35%)	1.24	2.524e-06	0.0186	(A) HIGH
KCNMB2	3q26.32	73 (29.08%)	32 (12.75%)	1.19	4.66e-06	0.0224	(A) HIGH
TP63	3q28	79 (31.47%)	37 (14.74%)	1.09	6.026e-06	0.0224	(A) HIGH
SLC2A2	3q26.2	72 (28.69%)	32 (12.75%)	1.17	7.273e-06	0.0224	(A) HIGH
P3H2	3q28	74 (29.48%)	34 (13.55%)	1.12	9.662e-06	0.0224	(A) HIGH
ABCC5	3q27.1	75 (29.88%)	35 (13.94%)	1.1	1.104e-05	0.0224	(A) HIGH
KLHL6	3q27.1	72 (28.69%)	33 (13.15%)	1.13	1.297e-05	0.0224	(A) HIGH
NLGN1	3q26.31	73 (29.08%)	34 (13.55%)	1.1	1.484e-05	0.0224	(A) HIGH
ATP13A3	3q29	69 (27.49%)	31 (12.35%)	1.15	1.505e-05	0.0224	(A) HIGH
RNA5SP148	3q26.32	70 (27.89%)	32 (12.75%)	1.13	1.735e-05	0.0224	(A) HIGH
SENP2	3q27.2	70 (27.89%)	32 (12.75%)	1.13	1.735e-05	0.0224	(A) HIGH
B3GNT5	3q27.1	71 (28.29%)	33 (13.15%)	1.11	1.988e-05	0.0224	(A) HIGH
HTR3E	3q27.1	71 (28.29%)	33 (13.15%)	1.11	1.988e-05	0.0224	(A) HIGH
XXYLT1	3q29	67 (26.69%)	30 (11.95%)	1.16	2.002e-05	0.0224	(A) HIGH
YEATS2	3q27.1	76 (30.28%)	37 (14.74%)	1.04	2.151e-05	0.0224	(A) HIGH
LAMP3	3q27.1	72 (28.69%)	34 (13.55%)	1.08	2.264e-05	0.0224	(A) HIGH
EIF2B5	3q27.1	73 (29.08%)	35 (13.94%)	1.06	2.565e-05	0.0224	(A) HIGH
PARL	3q27.1	73 (29.08%)	35 (13.94%)	1.06	2.565e-05	0.0224	(A) HIGH
PLD1	3q26.31	73 (29.08%)	35 (13.94%)	1.06	2.565e-05	0.0224	(A) HIGH
RN7SKP52	3q26.32	69 (27.49%)	32 (12.75%)	1.11	2.652e-05	0.0224	(A) HIGH
TNIK	3q26.2-q26.31	74 (29.48%)	36 (14.34%)	1.04	2.891e-05	0.0224	(A) HIGH
CYP2AB1P	3q27.1	70 (27.89%)	33 (13.15%)	1.08	3.025e-05	0.0224	(A) HIGH
FNDC3B	3q26.31	70 (27.89%)	33 (13.15%)	1.08	3.025e-05	0.0224	(A) HIGH
LINC00888	3q27.1	70 (27.89%)	33 (13.15%)	1.08	3.025e-05	0.0224	(A) HIGH
MAP6D1	3q27.1	70 (27.89%)	33 (13.15%)	1.08	3.025e-05	0.0224	(A) HIGH
RNA5SP151	3q27.1	70 (27.89%)	33 (13.15%)	1.08	3.025e-05	0.0224	(A) HIGH
SNORA81	3q27.3	70 (27.89%)	33 (13.15%)	1.08	3.025e-05	0.0224	(A) HIGH
FGF12	3q28-q29	67 (26.69%)	31 (12.35%)	1.11	3.524e-05	0.0224	(A) HIGH
RN7SKP234	3q26.31	67 (26.69%)	31 (12.35%)	1.11	3.524e-05	0.0224	(A) HIGH
RN7SKP40	3q26.31	67 (26.69%)	31 (12.35%)	1.11	3.524e-05	0.0224	(A) HIGH
RUBCN	3q29	67 (26.69%)	31 (12.35%)	1.11	3.524e-05	0.0224	(A) HIGH
TMEM207	3q28	67 (26.69%)	31 (12.35%)	1.11	3.524e-05	0.0224	(A) HIGH
ACTL6A	3q26.33	72 (28.69%)	35 (13.94%)	1.04	3.869e-05	0.0224	(A) HIGH
HTR3D	3q27.1	72 (28.69%)	35 (13.94%)	1.04	3.869e-05	0.0224	(A) HIGH
KLHL24	3q27.1	72 (28.69%)	35 (13.94%)	1.04	3.869e-05	0.0224	(A) HIGH
CLDN16	3q28	68 (27.09%)	32 (12.75%)	1.09	4.025e-05	0.0224	(A) HIGH
NFE2L2	2q31.2	39 (15.54%)	12 (4.78%)	1.7	4.457e-05	0.0224	(A) HIGH
LINC00501	3q26.32	69 (27.49%)	33 (13.15%)	1.06	4.569e-05	0.0224	(A) HIGH
SNORA18	11q21	69 (27.49%)	33 (13.15%)	1.06	4.569e-05	0.0224	(A) HIGH
HES1	3q29	65 (25.90%)	30 (11.95%)	1.12	4.666e-05	0.0224	(A) HIGH
LINC00887	3q29	65 (25.90%)	30 (11.95%)	1.12	4.666e-05	0.0224	(A) HIGH
RN7SL215P	3q29	65 (25.90%)	30 (11.95%)	1.12	4.666e-05	0.0224	(A) HIGH
RN7SL447P	3q29	65 (25.90%)	30 (11.95%)	1.12	4.666e-05	0.0224	(A) HIGH
UTS2B	3q28	65 (25.90%)	30 (11.95%)	1.12	4.666e-05	0.0224	(A) HIGH
CLDN1	3q28	66 (26.29%)	31 (12.35%)	1.09	5.335e-05	0.0229	(A) HIGH
NRROS	3q29	66 (26.29%)	31 (12.35%)	1.09	5.335e-05	0.0229	(A) HIGH
UBXN7	3q29	66 (26.29%)	31 (12.35%)	1.09	5.335e-05	0.0229	(A) HIGH
CECR2	22q11.1-q11.21	22 (8.76%)	3 (1.20%)	2.87	5.443e-05	0.0229	(A) HIGH
ATP13A4	3q29	71 (28.29%)	35 (13.94%)	1.02	5.795e-05	0.0229	(A) HIGH
HTR3C	3q27.1	71 (28.29%)	35 (13.94%)	1.02	5.795e-05	0.0229	(A) HIGH
VEPH1	3q25.31-q25.32	59 (23.51%)	26 (10.36%)	1.18	6.022e-05	0.0229	(A) HIGH
GP5	3q29	67 (26.69%)	32 (12.75%)	1.07	6.064e-05	0.0229	(A) HIGH
NCEH1	3q26.31	67 (26.69%)	32 (12.75%)	1.07	6.064e-05	0.0229	(A) HIGH
LINC00578	3q26.32	68 (27.09%)	33 (13.15%)	1.04	6.853e-05	0.0229	(A) HIGH
MAGEF1	3q27.1	68 (27.09%)	33 (13.15%)	1.04	6.853e-05	0.0229	(A) HIGH
MELTF	3q29	68 (27.09%)	33 (13.15%)	1.04	6.853e-05	0.0229	(A) HIGH
TMEM41A	3q27.2	68 (27.09%)	33 (13.15%)	1.04	6.853e-05	0.0229	(A) HIGH
ATP13A3-DT	3q29	64 (25.50%)	30 (11.95%)	1.09	7.047e-05	0.0229	(A) HIGH
RN7SL36P	3q29	64 (25.50%)	30 (11.95%)	1.09	7.047e-05	0.0229	(A) HIGH
TMEM44	3q29	64 (25.50%)	30 (11.95%)	1.09	7.047e-05	0.0229	(A) HIGH
DGKG	3q27.2-q27.3	69 (27.49%)	34 (13.55%)	1.02	7.704e-05	0.0229	(A) HIGH
RTP1	3q27.3	69 (27.49%)	34 (13.55%)	1.02	7.704e-05	0.0229	(A) HIGH
RTP2	3q27.3	69 (27.49%)	34 (13.55%)	1.02	7.704e-05	0.0229	(A) HIGH
ST6GAL1	3q27.3	69 (27.49%)	34 (13.55%)	1.02	7.704e-05	0.0229	(A) HIGH
DVL3	3q27.1	74 (29.48%)	38 (15.14%)	0.96	7.984e-05	0.0229	(A) HIGH
MCF2L2	3q27.1	74 (29.48%)	38 (15.14%)	0.96	7.984e-05	0.0229	(A) HIGH
GMNC	3q28	65 (25.90%)	31 (12.35%)	1.07	8.018e-05	0.0229	(A) HIGH
GPR160	3q26.2	65 (25.90%)	31 (12.35%)	1.07	8.018e-05	0.0229	(A) HIGH
LRRC34	3q26.2	65 (25.90%)	31 (12.35%)	1.07	8.018e-05	0.0229	(A) HIGH
OSTN	3q28	65 (25.90%)	31 (12.35%)	1.07	8.018e-05	0.0229	(A) HIGH
RN7SKP296	3q28	65 (25.90%)	31 (12.35%)	1.07	8.018e-05	0.0229	(A) HIGH
RN7SL141P	3q26.31	65 (25.90%)	31 (12.35%)	1.07	8.018e-05	0.0229	(A) HIGH
SMCO1	3q29	65 (25.90%)	31 (12.35%)	1.07	8.018e-05	0.0229	(A) HIGH
TMEM212	3q26.31	65 (25.90%)	31 (12.35%)	1.07	8.018e-05	0.0229	(A) HIGH
AP2M1	3q27.1	70 (27.89%)	35 (13.94%)	1	8.617e-05	0.0229	(A) HIGH
DCUN1D1	3q26.33	70 (27.89%)	35 (13.94%)	1	8.617e-05	0.0229	(A) HIGH
ECE2	3q27.1	70 (27.89%)	35 (13.94%)	1	8.617e-05	0.0229	(A) HIGH
MCCC1	3q27.1	70 (27.89%)	35 (13.94%)	1	8.617e-05	0.0229	(A) HIGH
ZMAT3	3q26.32	70 (27.89%)	35 (13.94%)	1	8.617e-05	0.0229	(A) HIGH
ZNF639	3q26.33	70 (27.89%)	35 (13.94%)	1	8.617e-05	0.0229	(A) HIGH
LMLN	3q29	66 (26.29%)	32 (12.75%)	1.04	9.07e-05	0.0229	(A) HIGH
PLAAT1	3q29	66 (26.29%)	32 (12.75%)	1.04	9.07e-05	0.0229	(A) HIGH
PPP1R2	3q29	66 (26.29%)	32 (12.75%)	1.04	9.07e-05	0.0229	(A) HIGH
RNF168	3q29	66 (26.29%)	32 (12.75%)	1.04	9.07e-05	0.0229	(A) HIGH
TNK2	3q29	66 (26.29%)	32 (12.75%)	1.04	9.07e-05	0.0229	(A) HIGH
ACAP2	3q29	67 (26.69%)	33 (13.15%)	1.02	0.000102	0.0229	(A) HIGH
ALG3	3q27.1	67 (26.69%)	33 (13.15%)	1.02	0.000102	0.0229	(A) HIGH
ATP13A5	3q29	67 (26.69%)	33 (13.15%)	1.02	0.000102	0.0229	(A) HIGH
CCDC50	3q28	67 (26.69%)	33 (13.15%)	1.02	0.000102	0.0229	(A) HIGH
GHSR	3q26.31	67 (26.69%)	33 (13.15%)	1.02	0.000102	0.0229	(A) HIGH
IGF2BP2	3q27.2	67 (26.69%)	33 (13.15%)	1.02	0.000102	0.0229	(A) HIGH
LIPH	3q27.2	67 (26.69%)	33 (13.15%)	1.02	0.000102	0.0229	(A) HIGH
POLR2H	3q27.1	67 (26.69%)	33 (13.15%)	1.02	0.000102	0.0229	(A) HIGH
RNA5SP147	3q26.32	67 (26.69%)	33 (13.15%)	1.02	0.000102	0.0229	(A) HIGH
THPO	3q27.1	67 (26.69%)	33 (13.15%)	1.02	0.000102	0.0229	(A) HIGH
VWA5B2	3q27.1	67 (26.69%)	33 (13.15%)	1.02	0.000102	0.0229	(A) HIGH
LRP1	12q13.3	27 (10.76%)	6 (2.39%)	2.17	0.0001026	0.0229	(A) HIGH
EGFEM1P	3q26.2	63 (25.10%)	30 (11.95%)	1.07	0.0001056	0.0233	(A) HIGH
DNAJC19	3q26.33	68 (27.09%)	34 (13.55%)	1	0.0001142	0.0234	(A) HIGH
ETV5	3q27.2	68 (27.09%)	34 (13.55%)	1	0.0001142	0.0234	(A) HIGH
IGF2BP2-AS1	3q27.2	68 (27.09%)	34 (13.55%)	1	0.0001142	0.0234	(A) HIGH
MB21D2	3q29	68 (27.09%)	34 (13.55%)	1	0.0001142	0.0234	(A) HIGH
MRPL47	3q26.33	68 (27.09%)	34 (13.55%)	1	0.0001142	0.0234	(A) HIGH
NDUFB5	3q26.33	68 (27.09%)	34 (13.55%)	1	0.0001142	0.0234	(A) HIGH
RNA5SP149	3q26.33	68 (27.09%)	34 (13.55%)	1	0.0001142	0.0234	(A) HIGH
ACTRT3	3q26.2	64 (25.50%)	31 (12.35%)	1.05	0.0001196	0.0234	(A) HIGH
APOD	3q29	64 (25.50%)	31 (12.35%)	1.05	0.0001196	0.0234	(A) HIGH
MIR570HG	3q29	64 (25.50%)	31 (12.35%)	1.05	0.0001196	0.0234	(A) HIGH
RNU6ATAC24P	3q29	64 (25.50%)	31 (12.35%)	1.05	0.0001196	0.0234	(A) HIGH
TERC	3q26.2	64 (25.50%)	31 (12.35%)	1.05	0.0001196	0.0234	(A) HIGH
WDR53	3q29	64 (25.50%)	31 (12.35%)	1.05	0.0001196	0.0234	(A) HIGH
RN7SL703P	3q26.33	69 (27.49%)	35 (13.94%)	0.98	0.0001272	0.0244	(A) HIGH
RNA5SP150	3q26.33	69 (27.49%)	35 (13.94%)	0.98	0.0001272	0.0244	(A) HIGH
FAM43A	3q29	65 (25.90%)	32 (12.75%)	1.02	0.0001347	0.025	(A) HIGH
LRRIQ4	3q26.2	65 (25.90%)	32 (12.75%)	1.02	0.0001347	0.025	(A) HIGH
PIGZ	3q29	65 (25.90%)	32 (12.75%)	1.02	0.0001347	0.025	(A) HIGH
SAMD7	3q26.2	65 (25.90%)	32 (12.75%)	1.02	0.0001347	0.025	(A) HIGH
CCDC39	3q26.33	70 (27.89%)	36 (14.34%)	0.96	0.000141	0.0257	(A) HIGH
TBL1XR1	3q26.32	70 (27.89%)	36 (14.34%)	0.96	0.000141	0.0257	(A) HIGH
CAMK2N2	3q27.1	66 (26.29%)	33 (13.15%)	1	0.0001508	0.0258	(A) HIGH
CPN2	3q29	66 (26.29%)	33 (13.15%)	1	0.0001508	0.0258	(A) HIGH
FAM131A	3q27.1	66 (26.29%)	33 (13.15%)	1	0.0001508	0.0258	(A) HIGH
LRRC15	3q29	66 (26.29%)	33 (13.15%)	1	0.0001508	0.0258	(A) HIGH
LRRC31	3q26.2	66 (26.29%)	33 (13.15%)	1	0.0001508	0.0258	(A) HIGH
SNORD66	3q27.1	66 (26.29%)	33 (13.15%)	1	0.0001508	0.0258	(A) HIGH
SST	3q27.3	66 (26.29%)	33 (13.15%)	1	0.0001508	0.0258	(A) HIGH
TNFSF10	3q26	66 (26.29%)	33 (13.15%)	1	0.0001508	0.0258	(A) HIGH
GPR149	3q25.2	54 (21.51%)	24 (9.56%)	1.17	0.000155	0.0263	(A) HIGH
ATP11B	3q26.33	71 (28.29%)	37 (14.74%)	0.94	0.0001557	0.0263	(A) HIGH
RN7SKP222	3q28	62 (24.70%)	30 (11.95%)	1.05	0.0001572	0.0263	(A) HIGH
C3ORF70	3q27.2	67 (26.69%)	34 (13.55%)	0.98	0.0001681	0.0266	(A) HIGH
ECT2	3q26.31	67 (26.69%)	34 (13.55%)	0.98	0.0001681	0.0266	(A) HIGH
IL1RAP	3q28	67 (26.69%)	34 (13.55%)	0.98	0.0001681	0.0266	(A) HIGH
RN7SL229P	3q26.33	67 (26.69%)	34 (13.55%)	0.98	0.0001681	0.0266	(A) HIGH
RPL39L	3q27.3	67 (26.69%)	34 (13.55%)	0.98	0.0001681	0.0266	(A) HIGH
RTP4	3q27.3	67 (26.69%)	34 (13.55%)	0.98	0.0001681	0.0266	(A) HIGH
DYNLT2B	3q29	63 (25.10%)	31 (12.35%)	1.02	0.0001771	0.0266	(A) HIGH
LINC00885	3q29	63 (25.10%)	31 (12.35%)	1.02	0.0001771	0.0266	(A) HIGH
PIGX	3q29	63 (25.10%)	31 (12.35%)	1.02	0.0001771	0.0266	(A) HIGH
RN7SL434P	3q29	63 (25.10%)	31 (12.35%)	1.02	0.0001771	0.0266	(A) HIGH
RN7SL738P	3q29	63 (25.10%)	31 (12.35%)	1.02	0.0001771	0.0266	(A) HIGH
RNU4-1	12q24.31	63 (25.10%)	31 (12.35%)	1.02	0.0001771	0.0266	(A) HIGH
RNY5P3	3q26.2	63 (25.10%)	31 (12.35%)	1.02	0.0001771	0.0266	(A) HIGH
RPL22L1	3q26.2	63 (25.10%)	31 (12.35%)	1.02	0.0001771	0.0266	(A) HIGH
TM4SF19	3q29	63 (25.10%)	31 (12.35%)	1.02	0.0001771	0.0266	(A) HIGH
EHHADH	3q27.2	68 (27.09%)	35 (13.94%)	0.96	0.0001864	0.0275	(A) HIGH
GNB4	3q26.33	68 (27.09%)	35 (13.94%)	0.96	0.0001864	0.0275	(A) HIGH
PSMD2	3q27.1	68 (27.09%)	35 (13.94%)	0.96	0.0001864	0.0275	(A) HIGH
CLDN11	3q26.2	64 (25.50%)	32 (12.75%)	1	0.0001985	0.0279	(A) HIGH
EIF5A2	3q26.2	64 (25.50%)	32 (12.75%)	1	0.0001985	0.0279	(A) HIGH
IQCG	3q29	64 (25.50%)	32 (12.75%)	1	0.0001985	0.0279	(A) HIGH
PCYT1A	3q29	64 (25.50%)	32 (12.75%)	1	0.0001985	0.0279	(A) HIGH
PYDC2	3q28	64 (25.50%)	32 (12.75%)	1	0.0001985	0.0279	(A) HIGH
SDHAP1	3q29	64 (25.50%)	32 (12.75%)	1	0.0001985	0.0279	(A) HIGH
SEC62	3q26.2	64 (25.50%)	32 (12.75%)	1	0.0001985	0.0279	(A) HIGH
NAALADL2	3q26.31	74 (29.48%)	40 (15.94%)	0.89	0.0002047	0.0282	(A) HIGH
ABCF3	3q27.1	69 (27.49%)	36 (14.34%)	0.94	0.0002059	0.0282	(A) HIGH
MASP1	3q27.3	69 (27.49%)	36 (14.34%)	0.94	0.0002059	0.0282	(A) HIGH
RN7SKP265	3q26.33	69 (27.49%)	36 (14.34%)	0.94	0.0002059	0.0282	(A) HIGH
RNASE3	14q11.2	12 (4.78%)	0 (0.00%)	>10	0.0002134	0.0291	(A) HIGH
MUC20	3q29	65 (25.90%)	33 (13.15%)	0.98	0.0002213	0.0296	(A) HIGH
SNORD2	3q27.3	65 (25.90%)	33 (13.15%)	0.98	0.0002213	0.0296	(A) HIGH
ZBBX	3q26.1	65 (25.90%)	33 (13.15%)	0.98	0.0002213	0.0296	(A) HIGH
MAP3K13	3q27.2	70 (27.89%)	37 (14.74%)	0.92	0.0002264	0.0299	(A) HIGH
USP13	3q26.33	70 (27.89%)	37 (14.74%)	0.92	0.0002264	0.0299	(A) HIGH
SERPINI2	3q26.1	61 (24.30%)	30 (11.95%)	1.02	0.0002322	0.0305	(A) HIGH
PARD6G	18q23	29 (11.55%)	8 (3.19%)	1.86	0.0002366	0.0309	(A) HIGH
ADIPOQ	3q27.3	66 (26.29%)	34 (13.55%)	0.96	0.0002455	0.0315	(A) HIGH
HRG	3q27.3	66 (26.29%)	34 (13.55%)	0.96	0.0002455	0.0315	(A) HIGH
RFC4	3q27.3	66 (26.29%)	34 (13.55%)	0.96	0.0002455	0.0315	(A) HIGH
CRYGS	3q27.3	67 (26.69%)	35 (13.94%)	0.94	0.0002712	0.0344	(A) HIGH
KNG1	3q27.3	67 (26.69%)	35 (13.94%)	0.94	0.0002712	0.0344	(A) HIGH
BDH1	3q29	63 (25.10%)	32 (12.75%)	0.98	0.0002904	0.0358	(A) HIGH
CEP19	3q29	63 (25.10%)	32 (12.75%)	0.98	0.0002904	0.0358	(A) HIGH
FBXO45	3q29	63 (25.10%)	32 (12.75%)	0.98	0.0002904	0.0358	(A) HIGH
GOLIM4	3q26.2	63 (25.10%)	32 (12.75%)	0.98	0.0002904	0.0358	(A) HIGH
ZDHHC19	3q29	63 (25.10%)	32 (12.75%)	0.98	0.0002904	0.0358	(A) HIGH
BCL6	3q27.3	68 (27.09%)	36 (14.34%)	0.92	0.0002983	0.0362	(A) HIGH
CLCN2	3q27.1	68 (27.09%)	36 (14.34%)	0.92	0.0002983	0.0362	(A) HIGH
VPS8	3q27.2	68 (27.09%)	36 (14.34%)	0.92	0.0002983	0.0362	(A) HIGH
PHC3	3q26.2	64 (25.50%)	33 (13.15%)	0.96	0.0003223	0.0383	(A) HIGH
SENP5	3q29	64 (25.50%)	33 (13.15%)	0.96	0.0003223	0.0383	(A) HIGH
SKIL	3q26.2	64 (25.50%)	33 (13.15%)	0.96	0.0003223	0.0383	(A) HIGH
WDR49	3q26.1	64 (25.50%)	33 (13.15%)	0.96	0.0003223	0.0383	(A) HIGH
KCNMB3	3q26.32	69 (27.49%)	37 (14.74%)	0.9	0.0003267	0.0386	(A) HIGH
DLG1	3q29	65 (25.90%)	34 (13.55%)	0.93	0.000356	0.041	(A) HIGH
EIF4A2	3q27.3	65 (25.90%)	34 (13.55%)	0.93	0.000356	0.041	(A) HIGH
LSG1	3q29	65 (25.90%)	34 (13.55%)	0.93	0.000356	0.041	(A) HIGH
MYNN	3q26.2	65 (25.90%)	34 (13.55%)	0.93	0.000356	0.041	(A) HIGH
PAK2	3q29	65 (25.90%)	34 (13.55%)	0.93	0.000356	0.041	(A) HIGH
FYTTD1	3q29	61 (24.30%)	31 (12.35%)	0.98	0.0003798	0.0435	(A) HIGH
EIF4G1	3q27.1	71 (28.29%)	39 (15.54%)	0.86	0.0003878	0.0441	(A) HIGH
TBCCD1	3q27.3	66 (26.29%)	35 (13.94%)	0.92	0.0003916	0.0441	(A) HIGH
TFRC	3q29	66 (26.29%)	35 (13.94%)	0.92	0.0003916	0.0441	(A) HIGH
PEX5L	3q26.33	72 (28.69%)	40 (15.94%)	0.85	0.0004203	0.0471	(A) HIGH
MECOM	3q26.2	67 (26.69%)	36 (14.34%)	0.9	0.000429	0.0476	(A) HIGH
SLC7A14	3q26.2	67 (26.69%)	36 (14.34%)	0.9	0.000429	0.0476	(A) HIGH
NR3C2	4q31	11 (4.38%)	0 (0.00%)	>10	0.0004366	0.048	(A) HIGH
OR5AU1	14q11.2	11 (4.38%)	0 (0.00%)	>10	0.0004366	0.048	(A) HIGH
C3ORF33	3q25.31	50 (19.92%)	23 (9.16%)	1.12	0.0004497	0.0489	(A) HIGH
SIAH2	3q25.1	50 (19.92%)	23 (9.16%)	1.12	0.0004497	0.0489	(A) HIGH
