# Supplementary material for: Integrated single-cell and bulk RNA sequencing analyses reveal a prognostic signature of cancer-associated fibroblasts in head and neck squamous cell carcinoma
Source: Front Genet. 2022 Dec 8;13:1028469. doi: 10.3389/fgene.2022.1028469 (PMC9775281; doi:10.3389/fgene.2022.1028469)
Supplement: Supplementary file 3 [file Table1.XLSX]

## Sheet: CAF_resolution_0.05.markers_top
p_val	avg_log2FC	pct.1	pct.2	p_val_adj	cluster	gene
2.97e-216	1.48676	0.997	0.999	1.13e-211	0	FTH1
7.15e-186	1.34017	0.95	0.456	2.73e-181	0	SELENOM
1.04e-168	1.58575	0.977	0.878	3.99e-164	0	LUM
1.53e-155	1.38625	0.936	0.602	5.84e-151	0	CEBPB
2.52e-124	1.21034	0.791	0.33	9.62e-120	0	CYTOR
1.35e-103	1.37823	0.927	0.869	5.17e-99	0	COL1A1
1.77e-99	2.80613	0.604	0.209	6.75e-95	0	MMP1
2.12e-96	1.305	0.93	0.866	8.11e-92	0	COL3A1
5.56e-80	1.19716	0.738	0.402	2.12e-75	0	TWIST2
3.9e-64	1.35245	0.76	0.499	1.49e-59	0	CPE
2.96e-59	3.27063	0.445	0.16	1.13e-54	0	MMP3
4.63e-55	2.22944	0.411	0.137	1.77e-50	0	IL24
1.07e-54	2.03292	0.496	0.215	4.09e-50	0	CXCL8
2.26e-52	1.21448	0.8	0.625	8.62e-48	0	IER3
1.06e-40	1.25403	0.343	0.113	4.06e-36	0	TCIM
2.11e-31	2.03121	0.383	0.184	8.06e-27	0	IGFBP3
1.89e-28	1.72498	0.333	0.146	7.21e-24	0	MMP11
1.76e-22	1.31819	0.465	0.294	6.71e-18	0	CXCL1
6.79e-17	1.38866	0.325	0.192	2.59e-12	0	TM4SF1
5.68e-05	1.20427	0.346	0.292	1	0	IL6
0	3.71279	0.998	0.001	0	1	MTRNR2L2
0	3.2729	1	0.084	0	1	MTRNR2L8
0	3.15794	1	0.005	0	1	MTRNR2L1
0	2.98171	0.823	0.001	0	1	RPL13AP5
0	2.95924	0.995	0.002	0	1	MTRNR2L10
0	2.86341	0.838	0.006	0	1	SELM
0	2.8434	0.84	0.049	0	1	EEF1G
0	2.753	0.853	0.001	0	1	C17orf76-AS1
0	2.74974	0.998	0.006	0	1	UGDH-AS1
0	2.70257	0.81	0.012	0	1	GNB2L1
0	2.67616	0.688	0.001	0	1	MIR4461
0	2.63593	0.985	0.003	0	1	MTRNR2L6
0	2.4907	0.662	0	0	1	RPL21P28
0	2.46637	0.713	0.001	0	1	LHFP
0	2.44287	0.695	0	0	1	RPS17L
0	2.42365	0.593	0.001	0	1	SEPP1
0	2.37906	0.99	0.002	0	1	MTRNR2L3
0	2.26337	0.895	0.001	0	1	LOC284454
0	2.25078	0.902	0.057	0	1	FKBP5
0	2.23317	0.525	0.001	0	1	PRKCDBP
0	6.24623	0.929	0.049	0	2	PLA2G2A
0	3.78209	0.7	0.025	0	2	PI16
0	3.11309	0.854	0.054	0	2	TNXB
0	2.97087	0.525	0.008	0	2	PRG4
4.08e-261	5.13751	0.912	0.126	1.56e-256	2	CFD
4.87e-250	2.66128	0.721	0.059	1.86e-245	2	SLPI
1.01e-218	3.79073	0.933	0.179	3.86e-214	2	MFAP5
1e-170	3.2013	0.754	0.123	3.83e-166	2	RARRES1
7.72e-170	2.94344	0.988	0.347	2.95e-165	2	PLAC9
1.62e-151	2.74135	0.854	0.201	6.19e-147	2	FGF7
3.26e-137	3.31127	0.988	0.548	1.25e-132	2	GSN
5.59e-123	2.85121	0.967	0.611	2.13e-118	2	CCDC80
1.2e-113	3.35519	0.892	0.385	4.58e-109	2	IGFBP6
2.85e-107	2.50392	0.925	0.416	1.09e-102	2	SOD3
1.38e-103	2.33105	0.904	0.423	5.26e-99	2	EFEMP1
3.25e-100	3.55593	0.779	0.267	1.24e-95	2	CXCL14
2.15e-99	3.43053	0.629	0.14	8.22e-95	2	SFRP4
1.76e-96	2.42306	0.379	0.043	6.73e-92	2	HBA2
2.63e-96	2.9486	0.496	0.081	1e-91	2	HBB
5.78e-94	2.96159	0.454	0.068	2.21e-89	2	THBS4
0	2.292	0.891	0.017	0	3	BIRC5
2.06e-306	1.73202	0.655	0.016	7.87e-302	3	NUSAP1
3.66e-302	2.00136	0.824	0.033	1.4e-297	3	TK1
4.04e-292	1.64968	0.487	0.006	1.54e-287	3	CDK1
4.91e-290	2.20226	0.798	0.032	1.87e-285	3	PCLAF
4.43e-265	1.62782	0.563	0.013	1.69e-260	3	CENPF
8.69e-248	1.7101	0.807	0.043	3.32e-243	3	MAD2L1
1.82e-236	1.77773	0.714	0.033	6.93e-232	3	TYMS
1.03e-234	2.2311	0.597	0.02	3.92e-230	3	UBE2C
7e-204	1.90745	0.639	0.031	2.67e-199	3	CCNB1
2.46e-157	1.94287	0.739	0.07	9.38e-153	3	RRM2
1.39e-142	2.70496	0.924	0.138	5.31e-138	3	PTTG1
4.83e-88	1.65907	0.782	0.141	1.84e-83	3	SMC4
7.16e-88	2.42861	0.95	0.265	2.73e-83	3	STMN1
1.56e-73	2.61681	1	0.675	5.96e-69	3	H2AFZ
2.34e-64	2.49286	0.983	0.818	8.93e-60	3	TUBA1B
5.65e-60	1.97276	0.748	0.194	2.16e-55	3	HMGB2
7.24e-58	1.62685	0.983	0.903	2.77e-53	3	HMGB1
2.72e-49	1.94109	0.966	0.667	1.04e-44	3	HMGN2
9.87e-15	2.40314	0.546	0.257	3.77e-10	3	ACTA2
0	3.07033	0.657	0.007	0	4	TYROBP
2.54e-294	2.57234	0.638	0.014	9.68e-290	4	CD52
6.1e-280	2.26836	0.695	0.02	2.33e-275	4	LAPTM5
7.95e-252	3.25931	0.648	0.02	3.04e-247	4	FCER1G
1.8e-203	3.34241	0.895	0.067	6.88e-199	4	SRGN
3.25e-149	2.18001	0.41	0.014	1.24e-144	4	RGS1
1.43e-141	2.6383	0.381	0.012	5.45e-137	4	CCL4
1.37e-137	2.1795	0.343	0.01	5.24e-133	4	GZMB
6.22e-91	5.26367	0.305	0.014	2.38e-86	4	SPP1
2.25e-58	2.68853	0.286	0.022	8.58e-54	4	GNLY
2.08e-47	4.31834	0.61	0.144	7.96e-43	4	S100A9
3.14e-44	2.68203	0.667	0.173	1.2e-39	4	HLA-DRA
1.16e-39	2.36181	0.352	0.053	4.44e-35	4	ATP5E
6.85e-37	3.40684	0.467	0.106	2.62e-32	4	LYZ
8.97e-37	3.31481	0.362	0.058	3.43e-32	4	ACP5
1.02e-30	3.57656	0.381	0.076	3.91e-26	4	CCL3
4.05e-21	3.78289	0.448	0.154	1.55e-16	4	S100A8
7.09e-10	2.16198	0.819	0.63	2.71e-05	4	CSTB
1.65e-09	2.91014	0.343	0.142	6.31e-05	4	CXCL5
6.88e-08	2.24003	0.4	0.201	0.00262694	4	APOE
